# Supplementary material for: Emergence of Trichophyton tonsurans—A Retrospective Multicentre Study of the Dermatophyte Spectrum in Germany
Source: Mycoses. 2025 Apr 8;68(4):e70053. doi: 10.1111/myc.70053 (PMC11977040; doi:10.1111/myc.70053)
Supplement: Supplementary file 1 — Tables S1–S3 [file MYC-68-e70053-s001.xlsx]

## Sheet: Table S1
Table S1:	Absolute and relative numbers of causative agents and types of infection of dermatophytoses in 2018 and 2023.
	In accordance with Figure 1 absolute and relative numbers of causative agents (A) and types of infection (B) of dermatophytoses of all three study centers in 2018 (left) and 2023 (right) are provided. In addition, the dermatophytes inluded in the category "Others" are presented in detail.
A) Causative agents
2018	absolute	percentage		2023	absolute	percentage
Others	21	2.23642		Others	26	2.64766
T. violaceum	9	0.958466		T. violaceum	12	1.222
T. verrucosum	12	1.27796		T. verrucosum	8	0.814664
M. canis	18	1.91693		M. canis	29	2.95316
T. benhamiae	20	2.12993		T. benhamiae	8	0.814664
T. tonsurans	24	2.55591		T. tonsurans	145	14.7658
T. interdigitale	32	3.40788		T. interdigitale	47	4.78615
T. mentagrophytes	64	6.81576		T. mentagrophytes	56	5.70265
T. rubrum	739	78.7007		T. rubrum	651	66.2933
SUM	939	100		SUM	982	100
Others	absolute			Others	absolute
T. quinckeanum	0			N. persicolor	0
T.interdigitale	0			N. fulva	0
T.mentagrophytes	0			T. equinum	0
A. insingulare	1			A. insingulare	1
M. audouinii	1			M. ferrugineum	1
N. gypsea	2			T.interdigitale	1
N. fulva	1			T.mentagrophytes	1
T. equinum	1			E. floccosum	2
E. floccosum	2			M. audouinii	4
N. persicolor	2			T. quinckeanum	4
M. ferrugineum	4			T. soudanense	5
T. soudanense	7			N. gypsea	7
B) Types of infection
2018	absolute	percentage		2023	absolute	percentage
Tinea pedis	454	43.8224		Tinea pedis	387	35.472
Onychomykose	302	29.1506		Onychomykose	283	25.9395
Tinea corporis	175	16.8919		Tinea corporis	258	23.648
Tinea capitis	45	4.34363		Tinea capitis	102	9.34922
Tinea manus	34	3.28185		Tinea manus	32	2.93309
Tinea faciei	26	2.50965		Tinea faciei	29	2.65811
SUM	1036	100		SUM	1091	100

## Sheet: Table S2
Table S2:	Absolute and relative numbers of causative agents of tinea pedis, tinea unguium, tinea corporis, and tinea capitis in 2018 and 2023.
	In accordance with Figure 2 absolute and relative numbers of causative agents of tinea pedis (A), tinea unguium (B), tinea corporis (C), and tinea capitis (D) of all three study centers in 2018 (left) and 2023 (right) are provided. In addition, the dermatophytes inluded in the category "Others" are presented in detail.
A) Tinea pedis
2018	absolute	percentage		2023	absolute	percentage
Others	5	1.0989		Others	6	1.55039
T. interdigitale	23	5.05495		T. interdigitale	30	7.75194
T. mentagrophytes	34	7.47253		T. mentagrophytes	20	5.16796
T. rubrum	393	86.3736		T. rubrum	331	85.5297
SUM	455	100		SUM	387	100
Others	absolute			Others	absolute
E. floccosum	2			E. floccosum	1
T. soudanense	1			M. canis	1
T. tonsurans	2			T. quinckeanum	2
				T. tonsurans	2
B) Tinea ungium
2018	absolute	percentage		2023	absolute	percentage
Others	3	0.993377		Others	2	0.701754
T. interdigitale	9	2.98013		T. interdigitale	19	6.66667
T. mentagrophytes	13	4.30464		T. mentagrophytes	7	2.45614
T. rubrum	277	91.7219		T. rubrum	257	90.1754
SUM	302	100		SUM	285	100
Others	absolute			Others	absolute
A. insingulare	1			T. quinckeanum	1
N. gypsea	1			T. violaceum	1
T. tonsurans	1
C) Tinea corporis
2018	absolute	percentage		2023	absolute	percentage
Others	5	2.90698		Others	5	1.9305
T. verrucosum	6	3.48837		T. verrucosum	5	1.9305
T. tonsurans	8	4.65116		T. tonsurans	68	26.2548
M. canis	11	6.39535		M. canis	21	8.10811
T. benhamiae	12	6.97674		T. benhamiae	5	1.9305
T. mentagrophytes	14	8.13953		T. mentagrophytes	22	8.49421
T. rubrum	116	67.4419		T. rubrum	124	47.8764
SUM	172	100		N. gypsea	5	1.9305
				T. violaceum	4	1.5444
				SUM	259	100
Others	absolute			Others	absolute
M. ferrugineum	1			E. floccosum	1
N. fulva	1			M. audouinii	1
N. gypsea	1			T. interdigitale	1
T. violaceum	2			T. quinckeanum	2
D) Tinea capitis
2018	absolute	percentage		2023	absolute	percentage
Others	4	8.69565		Others	7	6.86275
M. ferrugineum	3	6.52174		T. rubrum	3	2.94118
T. mentagrophytes	3	6.52174		T. soudanense	4	3.92157
T. rubrum	5	10.8696		T. violaceum	8	7.84314
T. soudanense	6	13.0435		M. canis	8	7.84314
T. violaceum	6	13.0435		T. tonsurans	69	67.6471
M. canis	7	15.2174		M. audouinii	3	2.94118
T. tonsurans	12	26.087		SUM	102	100
SUM	46	100
Others	absolute			Others	absolute
M. audouinii	1			M. ferrugineum	1
T. benhamiae	1			N. gypsea	1
T. verrucosum	2			T. benhamiae	1
				T. mentagrophytes	2
				T. verrucosum	2

## Sheet: Table S3
Table S3:	Absolute and relative numbers of causative agents of tinea corporis plus tinea capitis in Freiburg, Tübingen, and Munich in 2018 and 2023.
	In accordance with Figure 3 absolute and relative numbers of causative agents of tinea corporis plus tinea capitis (combined) categorized by the study centers Freiburg (A), Tübingen (B), and Munich (C) for the years 2018 (left) and 2023 (right) are provided. In addition, the dermatophytes inluded in the category "Others" are presented in detail.
A) Freiburg
2018	absolute	percentage		2023	absolute	percentage
Others	2	3.125		Others	4	4.7619
M. canis	3	4.6875		M. canis	5	5.95238
M. ferrugineum	3	4.6875		T. mentagrophytes	4	4.7619
T. verrucosum	3	4.6875		T. tonsurans	31	36.9048
T. mentagrophytes	5	7.8125		T. rubrum	35	41.6667
T. tonsurans	15	23.4375		T. violaceum	5	5.95238
T. rubrum	33	51.5625		SUM	84	100
SUM	64	100
Others	absolute			Others	absolute
T. benhamiae	1			N. gypsea	1
T. soudanense	1			T. quinckeanum	2
				T. verrucosum	1
B) Tübingen
2018	absolute	percentage		2023	absolute	percentage
Others	2	2.32558		Others	4	2.73973
T. mentagrophytes	5	5.81395		T. mentagrophytes	6	4.10959
T. verrucosum	5	5.81395		T. verrucosum	4	2.73973
T. violaceum	5	5.81395		T. violaceum	5	3.42466
T. benhamiae	9	10.4651		T. benhamiae	5	3.42466
M. canis	10	11.6279		M. canis	18	12.3288
T. rubrum	50	58.1395		T. rubrum	54	36.9863
SUM	86	100		N. gypsea	3	2.05479
				T. tonsurans	44	30.137
				T. soudanense	3	2.05479
				SUM	146	100
Others	absolute			Others	absolute
M. ferrugineum	1			E. floccosum	1
T. soudanense	1			M. audouinii	2
				T. interdigitale	1
C) München
2018	absolute	percentage		2023	absolute	percentage
Others	5	7.8125		Others	10	8.19672
T. benhamiae	3	4.6875		M. canis	5	4.09836
M. canis	4	6.25		T. tonsurans	59	48.3607
T. soudanense	4	6.25		T. mentagrophytes	14	11.4754
T. tonsurans	4	6.25		T. rubrum	34	27.8689
T. mentagrophytes	7	10.9375		SUM	122	100
T. rubrum	37	57.8125
SUM	64	100
Others	absolute			Others	absolute
M. audouinii	1			M. ferrugineum	1
N. fulva	1			T. verrucosum	2
N. gypsea	1			M. audouinii	2
T. violaceum	2			N. gypsea	2
				T. violaceum	1
				T. benhamiae	1
				T. soudanense	1
